# Supplementary material for: Diversity and Phylogeny of Cattle Ixodid Ticks and Associated Spotted Fever Group Rickettsia spp. in Tunisia
Source: Pathogens. 2023 Apr 3;12(4):552. doi: 10.3390/pathogens12040552 (PMC10146803; doi:10.3390/pathogens12040552)
Supplement: Supplementary file 1 [file pathogens-12-00552-s001.zip]

Archive with 1 entries (1 files):
- pathogens-2195011-supplementary.pdf
